# Supplementary material for: The Impact of Moral Hazard on Healthcare Utilization in Public Hospitals from Romania: Evidence from Patient Behaviors and Insurance Systems
Source: Healthcare (Basel). 2024 Dec 12;12(24):2519. doi: 10.3390/healthcare12242519 (PMC11675956; doi:10.3390/healthcare12242519)
Supplement: Supplementary file 1 [file healthcare-12-02519-s001.zip]

Archive with 1 entries (1 files):
- healthcare-3290776-supplementary.xlsx
