# Supplementary material for: The Impact of Moral Hazard on Healthcare Utilization in Public Hospitals from Romania: Evidence from Patient Behaviors and Insurance Systems
Source: Healthcare (Basel). 2024 Dec 12;12(24):2519. doi: 10.3390/healthcare12242519 (PMC11675956; doi:10.3390/healthcare12242519)
Supplement: Supplementary file 1 [file healthcare-12-02519-s001.zip › healthcare-3290776-supplementary.xlsx]

## Sheet: Sheet1
	Hello! This questionnaire is part of a research on the topic of moral hazard in public hospital units in Romania. Please take a few minutes to complete it, your support is essential. Thank you!
INFORMED CONSENT FORM
	Please participate in a study that is part of a research on moral hazard in public hospital units in Romania. This consent form will give you information about the study to help you decide whether you want to participate.
	Please read this form and ask any questions you may have before agreeing to participate in the study.
	You have been selected as a possible participant because of your position as an employee in a public hospital.
	The study involves completing an anonymous online questionnaire. You can withdraw from the study at any time. You will be asked to complete an anonymous online questionnaire in which you will be asked to imagine that you are in
	one of the medical situations described and you must decide what you would do in these cases, given that you may be uninsured / state insured / insured privately.
	Names are not requested, data processing will be anonymized, and responses will not be associated with a specific person. The questionnaire includes both open and closed questions.
	Completing the questionnaire takes about 10-15 minutes.
	No causal risk of stress, physical, psychological, social or economic harm will be borne by you as a participant in this study.
	There are no direct benefits to you. Participation in this study is not compensated in any form of financial or material incentives.
	The processing of personal data is done in accordance with the European legislation in force (GDPR).
	If you have any questions about the research study itself, please contact the Principal Investigator on 0745 777 950 or email hutudaniela@yahoo.com. All reports or correspondence will be kept confidential.
	If you agree to participate in this research, please tick: I agree to participate in this study.
	Your answers are very important to us and we thank you very much for your availability and interest in completing this questionnaire.
	ÿ I agree to participate in this study
	Respondent identification data
	1. Gender
		Female
		Male
		I prefer not to answer
	2. Age
		under 30 years old
		30-40 years
		41-50 years
		51-60 years
		over 60 years
	3. Level of education
		primary
		secondary
		higher
	4. Seniority in the organization
		under 5 years
		5-10 years
		11-15 years
		16-20 years
		21 years-25 years
		over 25 years
	5. Your annual income
		under 20,000 lei / year
		20,000 lei / year - 40,000 lei / year
		41,000 lei / year - 60,000 lei / year
		61,000 lei / year - 80,000 lei / year
		81,000 lei/year - 100,000 lei/year
		over 100,000 lei per year
	6. County
		Alba
		Arad
		Argeș
		Bacău
		Bihor
		Bistrița-Năsăud
		Botoșani
		Brașov
		Brăila
		București
		Buzău
		Caraș-Severin
		Călărași
		Cluj
		Constanța
		Covasna
		Dâmbovița
		Dolj
		Galați
		Giurgiu
		Gorj
		Harghita
		Hunedoara
		Ialomița
		Iași
		Ilfov
		Maramureș
		Mehedinți
		Mureș
		Neamț
		Olt
		Prahova
		Satu Mare
		Sălaj
		Sibiu
		Suceava
		Teleorman
		Timiș
		Tulcea
		Vaslui
		Vâlcea
		Vrancea
	7. In the following we present 3 hypothetical medical scenarios. Please read them carefully and imagine yourself in these situations.
	SCENARIO 1
	You are a person who spends a lot of time in front of the computer and for a week the back pain felt for more than 3 years has become more acute.
	The doctor who evaluated you 2 years ago prescribed: drug treatment to take as needed to reduce pain, limit exertion, and a series of physical therapy exercises.
	You followed the prescribed recommendations for 3 months, then stopped doing the physical therapy exercises because you felt better.
	In the last month you had to complete a project and that involved sitting on the computer more than usual, a situation that overlapped with your moving into a new house which meant picking up luggage, moving furniture, in a word, effort additional.
	Although you have taken medication to reduce the pain, it has not subsided, on the contrary, it has become more and more severe, making it difficult for you to carry out your usual daily activities.
	You decided to go to a specialist who, following the consultation, recommended that you do an MRI of the spine. The result of the MRI showed the presence of a herniated disc, which may involve surgery.
	The neurosurgeon who saw the result of the MRI offered you two possibilities: either performing the surgical intervention followed by physical recovery, or delaying the operation and performing a more intensive drug treatment accompanied by
	a regular physical therapy program, and weight loss.
	The surgical intervention will cost approximately 20,000 lei.
	Please make a decision about what you would do if you were in this situation given that you are UNINSURED.
	…………………………………………………………………………………………………………………….
	……………………………………………………………………………………………………………………
	…………………………………………………………………………………………………………………….
	Please make a decision about what you would do if you were in this situation given that you are STATELY INSURED.
	…………………………………………………………………………………………………………………….
	……………………………………………………………………………………………………………………
	…………………………………………………………………………………………………………………….
	Please make a decision as to what you would do if you were in this situation given that you are PRIVATELY INSURED.
	…………………………………………………………………………………………………………………….
	……………………………………………………………………………………………………………………
	…………………………………………………………………………………………………………………….
	SCENARIO 2
	You are a person who five years ago had pneumonia that you would have treated in a state hospital. After treatment, you were advised to have a CT scan to see the condition of your lungs.
	On this occasion, the imaging doctor saw a mass in the left kidney and recommended that you investigate it further.
	You did not follow his advice then, having no other symptoms to alarm you. A month ago you began to feel unwell, accompanied by unexplained fatigue and pain in the back in the area of ​​the left kidney.
	You went and had an ultrasound where a mass was noted on the left kidney, immediately receiving an indication for a renal MRI.
	The result of the MRI confirmed the existence of a larger tumor on the left kidney and the presence of smaller ones on the right kidney.
	The oncologist recommends that you undergo chemotherapy for 6 months, estimating that the chance of surviving this cancer, with standard chemotherapy treatment, is 80%.
	It also shows you the most common side effects: hair loss, nausea and vomiting, diarrhea, fatigue and decreased immune system, susceptibility to infections, anemia, etc.
	In addition to chemotherapy, the doctor informs you of the existence of a drug administered concurrently with chemotherapy for 6 months that could increase the chances of a cure to 90%. The price of the drug is 15,000 lei per month.
	Please make a decision about what you would do if you were in this situation given that you are UNINSURED.
	…………………………………………………………………………………………………………………….
	……………………………………………………………………………………………………………………
	…………………………………………………………………………………………………………………….
	Please make a decision about what you would do if you were in this situation given that you are STATELY INSURED.
	…………………………………………………………………………………………………………………….
	……………………………………………………………………………………………………………………
	…………………………………………………………………………………………………………………….
	Please make a decision as to what you would do if you were in this situation given that you are PRIVATELY INSURED.
	…………………………………………………………………………………………………………………….
	……………………………………………………………………………………………………………………
	…………………………………………………………………………………………………………………….
	SCENARIO 3
	You are a person whose hearing has gradually worsened over the past few years and has now reached the stage where it limits your ability to carry out normal daily activities.
	You haven't gone to an ENT doctor before because you've been doing well enough and you don't like going to doctors in general.
	At a presentation to the family doctor, he notes the worsening of your hearing problem and refers you to an ENT specialist consultation.
	The ENT doctor finds that your hearing has been affected in proportion to 70% and recommends you to choose between partially implantable hearing prosthesis through baha prosthesis, which involves a cost between
	25,000 lei - 40,000 lei, or the purchase of an audit device, which involves a cost of approximately 10,000 lei.
	Please make a decision about what you would do if you were in this situation given that you are UNINSURED.
	…………………………………………………………………………………………………………………….
	……………………………………………………………………………………………………………………
	…………………………………………………………………………………………………………………….
	Please make a decision about what you would do if you were in this situation given that you are STATELY INSURED.
	…………………………………………………………………………………………………………………….
	……………………………………………………………………………………………………………………
	…………………………………………………………………………………………………………………….
	Please make a decision as to what you would do if you were in this situation given that you are PRIVATELY INSURED.
	…………………………………………………………………………………………………………………….
	……………………………………………………………………………………………………………………
	…………………………………………………………………………………………………………………….
	Thank you for completing this questionnaire and we assure you of the confidentiality of your answers.
	The data collected will be fully processed only for academic purposes to identify aspects of moral hazard in public hospital units and does not track the correctness/incorrectness of some answers.
